# Supplementary material for: Off-Stoichiometry Thiol–Enes Polymers Containing Silane Groups for Advanced Packaging Technologies
Source: Polymers (Basel). 2022 May 13;14(10):1988. doi: 10.3390/polym14101988 (PMC9147012; doi:10.3390/polym14101988)
Supplement: Supplementary file 1 [file polymers-14-01988-s001.zip]

Archive with 1 entries (1 files):
- polymers-1709018-supplementary.pdf
